# Supplementary material for: Computational Approaches to Predict Hepatitis B Virus Capsid Protein Mutations That Confer Resistance to Capsid Assembly Modulators
Source: Viruses. 2025 Feb 27;17(3):332. doi: 10.3390/v17030332 (PMC11945318; doi:10.3390/v17030332)
Supplement: Supplementary file 1 [file viruses-17-00332-s001.zip]

Archive with 1 entries (1 files):
- viruses-3478623-supplementary.pdf
